# Supplementary material for: Tumor-associated macrophage subtypes on cancer immunity along with prognostic analysis and SPP1-mediated interactions between tumor cells and macrophages
Source: PLoS Genet. 2024 Apr 22;20(4):e1011235. doi: 10.1371/journal.pgen.1011235 (PMC11034676; doi:10.1371/journal.pgen.1011235)
Supplement: S3 Table — (XLSX) [file pgen.1011235.s019.xlsx]

## Sheet: Sheet1
S3 Table. Signaling pathways and corresponding strengths between epithelial cells and macrophages.
source	target	pathway_name	prob	pval
Macrophage	Macrophage	SPP1	0.219315	0
Macrophage	Macrophage	MIF	0.127829	0
Macrophage	Macrophage	GALECTIN	0.114265	0
Macrophage	Epithelial_cells	SPP1	0.100556	0
Epithelial_cells	Epithelial_cells	MK	0.0971466	0
Macrophage	Epithelial_cells	MIF	0.0682875	0
Epithelial_cells	Macrophage	MK	0.0597462	0
Macrophage	Macrophage	CCL	0.05561	0
Epithelial_cells	Macrophage	COMPLEMENT	0.0505776	0
Epithelial_cells	Macrophage	MIF	0.0486073	0
Macrophage	Epithelial_cells	GALECTIN	0.0206811	0
Epithelial_cells	Epithelial_cells	MIF	0.0155385	0
Macrophage	Epithelial_cells	GRN	0.00933141	0
Macrophage	Macrophage	TNF	0.00718137	0
Macrophage	Macrophage	GRN	0.00701012	0
Macrophage	Macrophage	COMPLEMENT	0.00643766	0
Epithelial_cells	Macrophage	GDF	0.00522812	0
Macrophage	Epithelial_cells	VISFATIN	0.0050888	0
Epithelial_cells	Epithelial_cells	GRN	0.00358379	0
Epithelial_cells	Epithelial_cells	EGF	0.00351834	0
Macrophage	Macrophage	TGFb	0.00332453	0
Epithelial_cells	Macrophage	GALECTIN	0.00282695	0
Epithelial_cells	Epithelial_cells	GDF	0.00269569	0
Epithelial_cells	Macrophage	GRN	0.00268841	0
Macrophage	Epithelial_cells	EGF	0.00230131	0
Epithelial_cells	Epithelial_cells	VISFATIN	0.00201861	0
Macrophage	Epithelial_cells	TWEAK	0.00145013	0
Macrophage	Epithelial_cells	TNF	0.00116203	0
Macrophage	Macrophage	GDF	0.000765037	0
Macrophage	Epithelial_cells	GDF	0.000393608	0
