# Supplementary material for: Tumor-associated macrophage subtypes on cancer immunity along with prognostic analysis and SPP1-mediated interactions between tumor cells and macrophages
Source: PLoS Genet. 2024 Apr 22;20(4):e1011235. doi: 10.1371/journal.pgen.1011235 (PMC11034676; doi:10.1371/journal.pgen.1011235)
Supplement: S4 Table — (XLSX) [file pgen.1011235.s020.xlsx]

## Sheet: Sheet1
S4 Table. Multivariate cox proportional risk modeling analysis of individual macrophage subtype gene signatures while adjusting for age and gender.
Cluster0						Cluster1						Cluster2						Cluster3						Cluster4						Cluster5						Cluster6						Cluster7						Cluster8
LGG						LGG						LGG						LGG						LGG						LGG						GBM						BRCA						LGG
Characteristics	exp(coef)	lower .95	upper .95	exp(coef) [confint]	p	Characteristics	exp(coef)	lower .95	upper .95	exp(coef) [confint]	p	Characteristics	exp(coef)	lower .95	upper .95	exp(coef) [confint]	p	Characteristics	exp(coef)	lower .95	upper .95	exp(coef) [confint]	p	Characteristics	exp(coef)	lower .95	upper .95	exp(coef) [confint]	p	Characteristics	exp(coef)	lower .95	upper .95	exp(coef) [confint]	p	Characteristics	exp(coef)	lower .95	upper .95	exp(coef) [confint]	p	Characteristics	exp(coef)	lower .95	upper .95	exp(coef) [confint]	p	Characteristics	exp(coef)
Age	1.06	1.05	1.08	1.06 [1.05, 1.08]	<0.001	Age	1.06	1.05	1.07	1.06 [1.05, 1.07]	<0.001	Age	1.06	1.05	1.08	1.06 [1.05, 1.08]	<0.001	Age	1.06	1.05	1.08	1.06 [1.05, 1.08]	<0.001	Age	1.06	1.05	1.07	1.06 [1.05, 1.07]	<0.001	Age	1.05	1.04	1.07	1.05 [1.04, 1.07]	<0.001	Age	1.03	1.01	1.04	1.03 [1.01, 1.04]	<0.001	Age	1.03	1.02	1.05	1.03 [1.02, 1.05]	<0.001	Age	1.06
gendermale	0.97	0.69	1.37	0.97 [0.69, 1.37]	0.868	gendermale	0.99	0.71	1.39	0.99 [0.71, 1.39]	0.968	gendermale	0.92	0.65	1.3	0.92 [0.65, 1.30]	0.632	gendermale	0.96	0.68	1.35	0.96 [0.68, 1.35]	0.81	gendermale	0.89	0.63	1.26	0.89 [0.63, 1.26]	0.507	gendermale	1.1	0.78	1.55	1.10 [0.78, 1.55]	0.593	gendermale	1.16	0.81	1.66	1.16 [0.81, 1.66]	0.411	gendermale	0.58	0.08	4.16	0.58 [0.08, 4.16]	0.587	gendermale	0.99
Cluster0	7.86	3.8	16.25	7.86 [3.80, 16.25]	<0.001	Cluster1	8.97	4.35	18.47	8.97 [4.35, 18.47]	<0.001	Cluster2	3.5	2	6.12	3.50 [2.00, 6.12]	<0.001	Cluster3	8.48	3.77	19.05	8.48 [3.77, 19.05]	<0.001	Cluster4	3.87	2.36	6.35	3.87 [2.36, 6.35]	<0.001	Cluster5	4.78	2.98	7.67	4.78 [2.98, 7.67]	<0.001	Cluster6	2.05	1.11	3.8	2.05 [1.11, 3.80]	0.022	Cluster7	0.65	0.43	0.98	0.65 [0.43, 0.98]	0.041	Cluster8	6.77
SKCM						SKCM						SKCM						SKCM						SKCM						PAAD						LGG						LGG						SKCM
Characteristics	exp(coef)	lower .95	upper .95	exp(coef) [confint]	p	Characteristics	exp(coef)	lower .95	upper .95	exp(coef) [confint]	p	Characteristics	exp(coef)	lower .95	upper .95	exp(coef) [confint]	p	Characteristics	exp(coef)	lower .95	upper .95	exp(coef) [confint]	p	Characteristics	exp(coef)	lower .95	upper .95	exp(coef) [confint]	p	Characteristics	exp(coef)	lower .95	upper .95	exp(coef) [confint]	p	Characteristics	exp(coef)	lower .95	upper .95	exp(coef) [confint]	p	Characteristics	exp(coef)	lower .95	upper .95	exp(coef) [confint]	p	Characteristics	exp(coef)
Age	1.02	1.02	1.03	1.02 [1.02, 1.03]	<0.001	Age	1.02	1.01	1.03	1.02 [1.01, 1.03]	<0.001	Age	1.02	1.01	1.03	1.02 [1.01, 1.03]	<0.001	Age	1.02	1.01	1.03	1.02 [1.01, 1.03]	<0.001	Age	1.02	1.01	1.03	1.02 [1.01, 1.03]	<0.001	Age	1.03	1.01	1.05	1.03 [1.01, 1.05]	0.011	Age	1.06	1.05	1.08	1.06 [1.05, 1.08]	<0.001	Age	1.05	1.04	1.07	1.05 [1.04, 1.07]	<0.001	Age	1.02
gendermale	1.11	0.84	1.47	1.11 [0.84, 1.47]	0.449	gendermale	1.1	0.83	1.46	1.10 [0.83, 1.46]	0.486	gendermale	1.1	0.83	1.46	1.10 [0.83, 1.46]	0.502	gendermale	1.07	0.81	1.42	1.07 [0.81, 1.42]	0.619	gendermale	1.12	0.84	1.48	1.12 [0.84, 1.48]	0.442	gendermale	0.9	0.6	1.37	0.90 [0.60, 1.37]	0.633	gendermale	0.99	0.71	1.39	0.99 [0.71, 1.39]	0.969	gendermale	1.09	0.77	1.53	1.09 [0.77, 1.53]	0.63	gendermale	1.09
Cluster0	0.36	0.21	0.62	0.36 [0.21, 0.62]	<0.001	Cluster1	0.31	0.18	0.54	0.31 [0.18, 0.54]	<0.001	Cluster2	0.35	0.22	0.57	0.35 [0.22, 0.57]	<0.001	Cluster3	0.27	0.15	0.48	0.27 [0.15, 0.48]	<0.001	Cluster4	0.38	0.23	0.62	0.38 [0.23, 0.62]	<0.001	Cluster5	2.6	1.43	4.71	2.60 [1.43, 4.71]	0.002	Cluster6	7.94	4.01	15.73	7.94 [4.01, 15.73]	<0.001	Cluster7	60.66	10.8	340.61	60.66 [10.80, 340.61]	<0.001	Cluster8	0.38
																		THYM						THYM						SKCM						SKCM						SKCM
																		Characteristics	exp(coef)	lower .95	upper .95	exp(coef) [confint]	p	Characteristics	exp(coef)	lower .95	upper .95	exp(coef) [confint]	p	Characteristics	exp(coef)	lower .95	upper .95	exp(coef) [confint]	p	Characteristics	exp(coef)	lower .95	upper .95	exp(coef) [confint]	p	Characteristics	exp(coef)	lower .95	upper .95	exp(coef) [confint]	p
																		Age	1.04	0.99	1.11	1.04 [0.99, 1.11]	0.145	Age	1.04	0.98	1.11	1.04 [0.98, 1.11]	0.19	Age	1.02	1.01	1.03	1.02 [1.01, 1.03]	<0.001	Age	1.02	1.01	1.03	1.02 [1.01, 1.03]	<0.001	Age	1.02	1.01	1.03	1.02 [1.01, 1.03]	<0.001
																		gendermale	0.74	0.19	2.85	0.74 [0.19, 2.85]	0.659	gendermale	0.78	0.2	3.07	0.78 [0.20, 3.07]	0.725	gendermale	1.06	0.8	1.4	1.06 [0.80, 1.40]	0.699	gendermale	1.09	0.83	1.45	1.09 [0.83, 1.45]	0.529	gendermale	1.09	0.83	1.45	1.09 [0.83, 1.45]	0.53
																		Cluster3	8.3	0.81	84.65	8.30 [0.81, 84.65]	0.074	Cluster4	5.33	1.11	25.6	5.33 [1.11, 25.60]	0.036	Cluster5	0.45	0.33	0.61	0.45 [0.33, 0.61]	<0.001	Cluster6	0.37	0.22	0.6	0.37 [0.22, 0.60]	<0.001	Cluster7	0.6	0.47	0.77	0.60 [0.47, 0.77]	<0.001
																														THYM												UCEC
																														Characteristics	exp(coef)	lower .95	upper .95	exp(coef) [confint]	p							Characteristics	exp(coef)	lower .95	upper .95	exp(coef) [confint]	p
																														Age	1.05	0.99	1.11	1.05 [0.99, 1.11]	0.088							Age	1.04	1.02	1.06	1.04 [1.02, 1.06]	<0.001
																														gendermale	1.15	0.27	4.94	1.15 [0.27, 4.94]	0.854							Cluster7	0.56	0.26	1.19	0.56 [0.26, 1.19]	0.132
																														Cluster5	7.39	1.58	34.49	7.39 [1.58, 34.49]	0.011
[truncated: 16 more columns]
